# Supplementary material for: Oral Intake of L-Ornithine-L-Aspartate Is Associated with Distinct Microbiome and Metabolome Changes in Cirrhosis
Source: Nutrients. 2022 Feb 10;14(4):748. doi: 10.3390/nu14040748 (PMC8875633; doi:10.3390/nu14040748)
Supplement: Supplementary file 1 [file nutrients-14-00748-s001.zip]

Archive with 1 entries (1 files):
- nutrients-1571629-supplementary.pdf
